# Supplementary material for: Immunization against GnRF in adult cattle: a prospective field study
Source: BMC Vet Res. 2017 Jul 1;13:208. doi: 10.1186/s12917-017-1129-x (PMC5493852; doi:10.1186/s12917-017-1129-x)
Supplement: Additional file 1: — Data of all cows included. Gynaecological examinations, dates of vaccinations, titers (anti-GnRF and progesterone at inclusion, at first vaccination, at 2nd vaccination, at first heat). (XLSX 51 kb) [file 12917_2017_1129_MOESM1_ESM.xlsx]

## Sheet: GU1_BMC
Number	Uterus	Vagina	Cervix	Discharge	Follikel I	Follikel II	Follikel III	CL (1 yes, 2 no)
1	2	1	1	1	1	1	1	1
2	1	1	2	2	1	0	1	2
3	2	1	1	1	0	1	2	1
4	2	1	2	2	0	3	0	1
5	2	1	1	2	0	1	1	1
6	1	1	1	1	3	0	0	1
7	2	2	1	1	1	0	1	2
8	1	1	1	1	1	1	0	1
9	1	1	0	1	1	1	0	1
10	1	1	0	1	1	0	2	1
11	2	1	2	2	0	2	1	2
12	2	1	2	1	0	1	0	1
13	1	1	1	1	0	0	1	1
14	1	1	2	2	5	0	0	2
15	1	1	1	1	2	1	0	1
16	1	2	1	1	3	0	0	2
17	1	1	0	1	1	0	1	1
18	1	1	2	2	3	1	2	2
19	2	1	2	2	0	2	1	1
20	1	1	1	1	1	1	0	1
21	1	1	1	1	2	1	0	1
22	1	1	1	1	3	1	0	1
23	1	1	1	1	2	0	0	2
24	2	2	2	2	0	1	1	1
26	2	2	1	1	1	0	0	1
27	1	1	1	1	1	1	0	1
28	2	1	1	1	2	1	0	1
29	3	1	1	1	2	1	0	1
30	3	1	2	2	2	0	1	2
31	2	1	1	1	3	1	0	1
32	2	1	2	2	0	1	3	2
33	1	1	1	1	2	3	0	1
34
35	1	1	1	1	6	1	0	1
36	2	1	2	2	3	2	0	1
37	3	1	1	1	2	1	0	1
39	1	1	1	1	1	5	0	2
40	2	1	2	2	0	3	0	0
42	2	2	2	3	0	3	1	1
43	1	1	1	1	2	1	0	1
45	1	1	1	1	3	0	0	1
46	1	1	2	2	1	0	1	1
48	1	1	1	1	2	0	0	1
49	1	1	1	1	9	0	0	2
50	1	2	1	1	3	0	0	1
51	1	1	1	1	1	1	1	2
52	3	1	2	2	2	1	1	2
53	2	1	1	1	2	0	0	1
54	1	1	2	2	3	0	0	2
55	1	2	1	1	2	1	0	1
56	1	1	1	1	2	1	0	1
57	2	1	1	1	3	1	0	1
58	2	1	1	1	0	1	1	1
59	1	1	2	2	2	0	0	2
60	3	2	2	2	0	0	2	2
61	2	1	1	1	2	1	0	1
62	1	1	0	2	2	1	1	2
63	1	1	2	2	3	0	0	2
64	1	1	1	1	2	1	0	1
65	2	1	1	1	2	1	0	1
67	2	1	1	1	3	0	0	1
69	1	1	1	1	6	3	0	1
70	2	2	1	1	2	1	0	1
71	1	1	1	1	8	0	0	2
72	1	1	1	1	4	0	1	2
73	1	1	0	0	2	1	0	1
76	3	1	2	2	1	4	0	2
77	2	1	2	2	1	1	1	2
78	1	1	2	3	3	0	0	1
79	2	1	1	1	5	1	0	1
80	1	1	2	2	4	1	0	2
81	1
83	2	1	2	2	0	1	2	2
84	2	2	1	1	7	0	0	2
85
87
	40	62	43	46	2	1	0	46
	27	10	24	23	1	0	0	25
	6	0	0	2	3	1	1

## Sheet: GU2_BMC
Number	Uterus	Vagina	Cervix	Discharge	Follikel I	Follikel II	Follikel III	CL (1 yes, 2 no)
1	2	1	2	2	0	2	2	1
2	1	1	1	1	0	1	0	1
3	2	1	1	1	5	0	0	2
4	1	1	2	2	2	2	1	1
5	2	1	2	2	0	3	1	1
6	1	1	0	1	1	1	0	1
7	2	2	1	1	4	5	1	1
8	1	1	2	2	2	1	1	2
9	1	1	0	2	2	0	1	1
10	1	1	2	2	2	1	1	2
11	1	1	1	1	1	2	1	2
12	1	1	2	2	1	0	2	2
13	1	1	1	1	3	0	1	1
14	1	1	1	1	0	5	0	1
15	1	1	1	1	5	1	1	1
16	1	2	1	1	2	0	0	1
17	1	1	1	1	4	0	1	1
18	1	1	1	1	3	0	0	1
19	1	1	2	2	1	2	1	2
20	2	1	1	1	0	0	1	1
21	1	1	2	2	0	1	1	2
22	1	1	1	1	0	1	0	1
23	1	1	1	1	6	1	0	1
24	2	2	1	1	1	1	0	1
26	1	2	2	2	2	0	1	2
27	1	1	1	1	4	0	0	1
28	1	1	1	1	2	2	0	1
29	3	1	2	3	2	0	2	2
30	2	1	1	1	4	3	0	1
31	1	1	1	1	5	1	0	2
32	2	1	1	1	1	2	0	1
33	1	1	2	2	4	1	1	2
34	3		1	1	2	0	1	1
35	1	1	1	1	6	1	0	1
36	1	1	2	2	5	2	1	2
37	2	1	2	3	0	0	2	2
39	1	1	1	1	2	0	0	1
40	2	1	1	1	2	1	0	1
42	1	2	2	2	5	1	1	1
43	1	1	1	1	3	0	0	2
45	1	1	2	2	4	2	0	2
46	1	1	2	2	2	1	2	1
48	1	1	1	1	5	1	1	2
49	2	1	1	1	7	1	0	1
50	1	2	2	3	6	1	0	2
51	1	1	1	1	4	1	1	1
52	2	1	1	1	2	1	0	1
53	2	1	1	1	5	1	0	1
54	1	1	2	2	2	3	2	2
55	1	2	2	2	3	1	0	2
56	1	1	1	1	2	0	1	1
57	2	1	1	1	3	0	0	1
58	1	1	1	1	4	0	2	2
59	1	1	1	1	1	1	0	1
60	3	2	1	1	1	2	0	2
61	1	1	1	1	3	0	1	1
62	1	1	0	1	1	0	1	1
63
64	1	1	1	1	2	2	0	1
65	2	1	1	1	1	0	0	1
67	1	1	2	2	1	0	1	2
69	1	1	2	3	3	0	1	1
70	1	2	2	2	3	0	1	2
71	2	1	1	1	2	0	1	1
72	1	1	2	2	4	1	1	2
73	1	1	0	0	0	2	1	2
76	1	1	1	1	2	1	0	1
77	3	1	1	1	2	1	1	1
78	1	1	1	1	1	1	2	1
79	1	1	2	3	2	0	1	2
80	1	1	2	2	1	0	1	2
81	1	1	1	1	2	2	1	1
83	1	1	1	1	1	2	0	1
84	1	2	1	1	3	1	0	1
85	2	1	1	1	5	0	0	1
87	3	1	2	2	2	0	0	2
	53	64	45	47	2	1	1	47
	17	10	26	22	1	0	0	28
	5	0	0	5	4	1	1

## Sheet: vaccinations
Number	1. vaccination	2. vaccination	period between vacc
1	2014-04-22	2014-05-20	28
2	2014-04-22	2014-05-20	28
3	2014-04-22	2014-06-05	44
4	2014-04-29	2014-06-06	38
5	2014-04-29	2014-06-05	37
6	2014-04-22	2014-05-26	34
7	2014-04-25	2014-05-26	31
8	2014-04-22	2014-05-27	35
9	2014-04-22	2014-05-27	35
10	2014-04-22	2014-05-27	35
11	2014-04-22	2014-05-20	28
12	2014-04-23	2014-05-21	28
13	2014-04-23	2014-05-21	28
14	2014-04-23	2014-05-21	28
15	2014-04-23	2014-05-23	30
16	2014-04-23	2014-05-21	28
17	2014-04-29	2014-06-03	35
18	2014-04-29	2014-06-03	35
19	2014-04-29	2014-06-03	35
20	2014-04-29	2014-06-03	35
21	2014-04-29	2014-06-03	35
22	2014-05-06	2014-06-17	42
23	2014-04-29	2014-06-02	34
24	2014-04-29	2014-06-05	37
26	2014-05-06	2014-06-17	42
27	2014-05-09	2014-06-14	36
28	2014-05-09	2014-06-14	36
29	2014-05-09	2014-06-14	36
30	2014-05-09	2014-06-14	36
31	2014-05-09	2014-06-06	28
32	2014-05-10	2014-06-11	32
33	2014-05-07	2014-06-04	28
34	2014-05-16	2014-06-17	32
35	2014-05-16	2014-06-17	32
36	2014-05-07	2014-06-11	35
37	2014-05-10	2014-06-07	28
39	2014-05-06	2014-06-17	42
40	2014-05-06	2014-06-17	42
42	2014-05-07	2014-06-04	28
43	2014-05-07	2014-06-04	28
45	2014-05-09	2014-06-06	28
46	2014-05-09	2014-06-06	28
48	2014-05-09	2014-06-06	28
49	2014-05-09	2014-06-06	28
50	2014-05-09	2014-06-06	28
51	2014-05-09	2014-06-06	28
52	2014-05-09	2014-06-06	28
53	2014-05-09	2014-06-06	28
54	2014-05-09	2014-06-06	28
55	2014-05-14	2014-06-20	37
56	2014-05-14	2014-06-20	37
57	2014-05-14	2014-06-20	37
58	2014-05-28	2014-06-20	23
59	2014-05-13	2014-06-13	31
60	2014-05-16	2014-06-13	28
61	2014-05-16	2014-06-20	35
62	2014-05-16	2014-06-20
63	2014-05-16	2014-07-02	47
64	2014-05-15	2014-06-20	36
65	2014-05-13	2014-06-06	24
67	2014-05-14	2014-07-02	49
69	2014-05-15	2014-06-20	36
70	2014-05-16	2014-06-13	28
71	2014-05-16	2014-06-06	21
72	2014-05-16	2014-06-17	32
73	2014-05-16	2014-06-14	29
76	2014-05-24	2014-06-20	27
77	2014-05-26	2014-06-20	25
78	2014-05-27	2014-06-24	28
79	2014-05-27	2014-06-24	28
80	2014-05-27	2014-06-24	28
81	2014-05-27	2014-07-01	35
83	2014-05-28	2014-06-30	33
84	2014-05-26	2014-06-20	25
85	2014-05-28	2014-06-30	33
87	2014-05-28	2014-06-17	20
		med	32
		25	28
		75	35.5
		min	20
		max	49

## Sheet: Titers
Number	anti-GnRF1(inclusion)	Prog1(inclusion)	anti-GnRF2 (1.vacc)	Prog2 (1.vacc)	anti-GnRF3 (2nd vacc)	Prog 3 (2nd vacc)
1		18.4686	3850	0.327044	14518.4	4.91509
2	3850	4.67925	3850	33.8396	57225	23.1132
3	3850	10.7642	3850	0.886792	19084.4	0.578616
4	3850	6.06289	3850	11.5943	12182.2	4.50314
5	3850	10.805	3850	0.361635	18636.7	0.801887
6	3850	40	3850	19.6918	17973.8	18.1006
7	3850	3.29245	3850	2.44969	3850	1.55346
8	3850	16.3805	3850	3.84906	236998	1.10063
9	3850	40	3850	2.65409	59893	18.6918
10	3850	7.06289	3850	0.937107	26302.4	10.5063
11	3850	4.00314	3850	6.80189	3850	0.732704
12	3850	14.9403	3850	8.85535	18457.8	0.606918
13	3850	0.68239	3850	4.12893	3850	3.94969
14	3850	1.88365	3850	9.78616	16964.4	13.0063
15	3850	3.04088	3850	5.92767	3850	0.345912
16	3850	0.515723	3850	5.75157	3850	9.96855
17	3850	1.99686	3850	1.05346	41898.8	1.2956
18	3850	0.584906	3850	4.83019	22553.3	1.07862
19	3850	1.58805	3850	3.93082	17766.1	7.95283
20	3850	18.0723	3850	19.1604	18867.4	3.50314
21	3850	19.6447	3850	1.19497	95566.2	1.21698
22	3850	40	3850	8.91509	29089.5	2.83019
23	3850	3.70126	3850	6.2673	13535.2	1.40252
24	3850	1.33648	3850	2.77673	26555	0.562893
26	3850	40	3850	5.54403	13185.3	7.35535
27	3850	5.50629	3850	5.99686	16190	2.75157
28	3850	5.40881	3850	1.19182	36923	0.849057
29	3850	7.91509	3850	5.87421	20392.1	3.21384
30		0.399371	3850	2.3239	19265.9	0.323899
31	3850	1.05975	3850	4.46226	3850	16.0409
32	3850	10.1164	3850	15.5849	12558.1	1.50629
33	3850	7.7044	3850	0.710692	7810.5	2.20755
34	3850	2.86792	3850	9.05346	19501.2	0.720126
35	3850	20.3428	3850	9.69497	14062.8	8.61635
36	3850	23.978	3850	2.96541	28605.8	2.3522
37	3850	5.61635	3850	3.64151	3850	1.55346
39	3850	5.25157	3850	18.8396	14510.7	12.1132
40	3850	2.24843	3850	11.7862	3850	0.698113
42	3850	1.45597	3850	7	12738.6	2.85535
43	3850	5.72013	3850	11.1635	34660.2	0.493711
45	3850	9.44969	3850	1.09434	14435	0.493711
46	3850	0.820755	3850	10.173	28918.5	5.27044
48	3850	2.16981	3850	11.5063	16704.1	1.10063
49	3850	6.09434	3850	6.58176	24210.6	6.33333
50	3850	8.80818	3850	2.15094	64527	0.591195
51	3850	40	3850	40	13984.7	4.4717
52	3850	2.01572	3850	7.32704	38511.1	0.242138
53	3850	9.95912	3850	8.21698	15520	5.89623
54	3850	0.531447	3850	13.1447	22207	0.581761
55	3850	7.91509	3850	1.0566	35268.4	8.48742
56	3850	2.59119	3850	11.1635	16304.6	10.3365
57	3850	8.45597	3850	3.64151	40208.1	4.41824
58	3850	3.77044	3850	29.4811	31074.7	32.1258
59	3850	0.767296	3850	19.2925	26089.9	5.41824
60	3850	0.314465	3850	1.39623
61	3850	5.04403	3850	24.1572	22493.6	0.5
62	3850	7.16352	3850	7.03774	20393.5	1.13208
63	3850	2.41195
64	3850	18.1824	3850	20.8333	3850	11.2358
65	3850	3.28616	3850	9.94025	34790	1.33962
67	3850	5.40252	3850	0.603774	15245.1	9.91195
69	3850	4.02201	3850	10.7075	9486.67	1.92767
70		6.74528		0.820755	56500.7	0.716981
71	3850	3.04403	3850	26.6321	15283.9	9.83019
72	3850	1.89623	3850	17.6164	12546.3	0.496855
73	3850	0.943396	3850	6.59434	30439.2	4.82704
76	3850	0.569182	3850	0.716981	31356.1	0.503145
77	3850	1.38365	3850	5.73585	20098.5	10.1855
78	3850	2.9434	3850	1.33019	3850	1.71698
79	3850	1.1761	3850	3.65409	11619.5	2.09434
80	3850	1.1478	3850	9.89937	8865.17	8.30503
81			3850	32.8868	20666.1	2.86478
83	3850	0.531447	3850	5.89937	3850	8.35535
84	3850	9.5566	3850	3.74214	10938.7	0.902516
85			3850	3.88679	3850	17.7138
87			3850	7.09748	3850	7.15723
	med	4.67925	3850	5.99686	17869.9	2.79088
	25	1.88365	3850	2.71541	12273.2	0.862421
	75	9.44969	3850	10.9355	28093.1	8.21698
	min	0.314465	3850	0.327044	3850	0.242138
	max	40	3850	40	236998	32.1258

## Sheet: Heat on Alp
Number	anti-GnRF4	Progi4	First heat
1	8037.91	2.12579	2014-08-28
2			2014-09-10
11	3850	0.801887	2014-08-24
12	3850	4	2014-07-01
13	3850	1.27358	2014-07-16
14	12566.3	3.05346	2014-06-28
16	3850	3.32075	2014-06-30
31	3850	5.98742	2014-08-15
43	16622.6	0.349057	2014-08-28
49	3850	0.176101	2014-08-05
52	12424.3	0.176101	2014-08-12
54	3850	3.27987	2014-08-19
73	3850	0.455975	2014-08-28
median cows	3850	2.12579
0.25	3850	0.575472
0.75	10231.1	3.30031
min	3850	0.176101
max	16622.6	5.98742

## Sheet: Heat_home
Number	anti-GnRF4 (cow)	anti-GnRF4 (heifer)	Prog4 (cow)	Prog4 (heifer)	first heat home
4					2014-12-06
5	3850		0.408805		2015-05-17
6		13393.6		5.09434	2014-11-30
7	3850		0.902516		2014-12-21
8		54065.7		0.226415	2014-11-15
10		32212.3		7.20755	2014-12-04
15	10682.5		4.66352		2015-01-13
17		38628.3		0.977987	2015-01-05
18		17772.2		0.720126	2015-01-07
19	3850		0.496855		2014-12-26
20		14315.8		1.22327	2014-12-11
21					2014-10-21
22					2015-04-19
24	3850		0.198113		2015-01-20
28					2014-12-04
33	21752.7		0.264151		2014-10-20
34		3850		0.446541	2014-12-20
45	3850		5.22013		2014-10-15
48					2014-12-04
50	3850		1.00314		2014-10-15
51	10775.5		5.35849		2014-10-29
53	3850		4.62893		2014-10-12
55	9631.91		1.03774		2015-01-08
57	22507.5		11.7453		2015-01-09
58	18425.1		1.91509		2014-12-23
61					2014-12-28
62					2014-12-26
63					2014-12-29
69	3850		0.18239		2014-09-12
72	3850		0.424528		2014-10-15
76	15736.7		0.443396		2014-12-14
	cow	heifer	cow	heifer
med	3850	17772.2	1.03774	0.977987
25	3850	13854.7	0.496855	0.583333
75	10775.5	35420.3	4.66352	3.15881
min	3850	3850	0.198113	0.226415
max	22507.5	54065.7	11.7453	7.20755

## Sheet: heat_calving_slaughter
Number	heat	2nd vacc	2nd vacc-heat	censored (1yes,0 no)	Parturition	2nd vacc-parturition	2ndvacc-slaughter
1	2014-08-28	2014-05-20	100	0	2016-06-10	752
2	2014-09-10	2014-05-20	113	0	2015-09-24	492
3		2014-06-05		1			88
4	2014-12-06	2014-06-06	183	0			398
5	2015-05-17	2014-06-05	346	0
6	2014-11-30	2014-05-26	188	0	2015-09-06	468
7	2014-12-21	2014-05-26	209	0	2015-09-13	475	521
8	2014-11-15	2014-05-27	172	0	2015-11-29	551
9		2014-05-27		1			161
10	2014-12-04	2014-05-27	191	0	2015-09-25	486
11	2014-08-24	2014-05-20	96	0	2015-10-18	516
12	2014-07-01	2014-05-21	41	0	2015-11-27	555
13	2014-07-16	2014-05-21	56	0	2015-11-04	532
14	2014-06-28	2014-05-21	38	0			201
15	2015-01-13	2014-05-23	235	0	2015-12-03	559
16	2014-06-30	2014-05-21	40	0	2015-10-13	510
17	2015-01-05	2014-06-03	216	0	2015-12-08	553
18	2015-01-07	2014-06-03	218	0	2015-11-04	519
19	2014-12-26	2014-06-03	206	0			445
20	2014-12-11	2014-06-03	191	0	2015-10-04	488
21	2014-10-21	2014-06-03	140	0	2015-10-18	502
22	2015-04-19	2014-06-17	306	0	2016-02-03	596
23		2014-06-02			2015-11-15	531
24	2015-01-20	2014-06-05	229	0			286
26		2014-06-17		1			160
27		2014-06-14		1			485
28	2014-12-04	2014-06-14	173	0	2015-09-19	462
29		2014-06-14		1			67
30		2014-06-14		1			32
31	2014-08-15	2014-06-06	70	0	2015-09-26	477
32		2014-06-11			2015-10-02	478
33	2014-10-20	2014-06-04	138	0			147
34	2014-12-20	2014-06-17	186	0	2016-01-22	584
35		2014-06-17		1			111
36		2014-06-11		1			330
37		2014-06-07			2016-06-11	735
39		2014-06-17		1			181
40		2014-06-17
42		2014-06-04					112
43	2014-08-28	2014-06-04	85	0	2015-10-08	491
45	2014-10-15	2014-06-06	131	0	2015-09-28	479
46		2014-06-06		1			138
48	2014-12-04	2014-06-06	181	0
49	2014-08-05	2014-06-06	60	0	2015-11-20	532
50	2014-10-15	2014-06-06	131	0	2015-11-14	526
51	2014-10-29	2014-06-06	145	0	2015-10-14	495
52	2014-08-12	2014-06-06	67	0	2015-09-02	453
53	2014-10-12	2014-06-06	128	0
54	2014-08-19	2014-06-06	74	0			111
55	2015-01-08	2014-06-20	202	0
56		2014-06-20		1			215
57	2015-01-09	2014-06-20	203	0			314
58	2014-12-23	2014-06-20	186	0	2015-10-02	469
59		2014-06-13			2015-10-04	478
60		2014-06-13		1			4
61	2014-12-28	2014-06-20	191	0
62	2014-12-26	2014-06-20	189	0	2015-10-12	479
63	2014-12-29	2014-07-02	180	0	2015-10-12	467
64		2014-06-20		1			97
65		2014-06-06			2015-11-04	516
67		2014-07-02		1			99
69	2014-09-12	2014-06-20	84	0			95
70		2014-06-13					110
71		2014-06-06			2015-12-26	568
72	2014-10-15	2014-06-17	120	0			134
73	2014-08-28	2014-06-14	75	0
76	2014-12-14	2014-06-20	177	0			220
77		2014-06-20		1			105
78		2014-06-24		1			92
79		2014-06-24		1			91
80		2014-06-24		1			92
81		2014-07-01		1			93
83		2014-06-30			2015-10-13	470	471
84		2014-06-20		1			105
85		2014-06-30			2015-11-08	496	498
87		2014-06-17			2015-10-12	482
			172.5			496	134
			93.25			478	96
			191			532	253
			38			453	4
			346			752	521
